# Supplementary material for: Genomic dynamics of species and mobile genetic elements in a prolonged blaIMP-4-associated carbapenemase outbreak in an Australian hospital
Source: J Antimicrob Chemother. 2020 Jan 20;75(4):873–82. doi: 10.1093/jac/dkz526 (PMC7069471; doi:10.1093/jac/dkz526)
Supplement: dkz526_Supplementary_Data [file dkz526_supplementary_data.zip]

Archive with 2 entries (2 files):
- Supplementary_data.docx
- Tables S1 and S2.xlsb
